# Supplementary material for: A Comparative Analysis of the Efficacy, Safety and Mechanism of Action of Flebogamma DIF, Fostamatinib and Romiplostim in Immune Thrombocytopenia
Source: Life (Basel). 2026 Mar 9;16(3):440. doi: 10.3390/life16030440 (PMC13027866; doi:10.3390/life16030440)
Supplement: Supplementary file 1 [file life-16-00440-s001.zip]

Archive with 1 entries (1 files):
- life-4114625-supplementary.pdf
